# Supplementary material for: 3D Polymer Architectures for the Identification of Optimal Dimensions for Cellular Growth of 3D Cellular Models
Source: Polymers (Basel). 2022 Oct 4;14(19):4168. doi: 10.3390/polym14194168 (PMC9572445; doi:10.3390/polym14194168)
Supplement: Supplementary file 1 [file polymers-14-04168-s001.zip]

Archive with 1 entries (1 files):
- polymers-1906003-supplementary-file S1.pdf
